# Supplementary material for: TBX21 Methylation as a Potential Regulator of Immune Suppression in CMS1 Subtype Colorectal Cancer
Source: Cancers (Basel). 2022 Sep 22;14(19):4594. doi: 10.3390/cancers14194594 (PMC9558549; doi:10.3390/cancers14194594)
Supplement: Supplementary file 1 [file cancers-14-04594-s001.zip]

Archive with 2 entries (2 files):
- cancers-1768880_SupplementaryFiles/cancers-1768880_SupplementaryFigures.pdf
- cancers-1768880_SupplementaryFiles/cancers-1768880_SupplementaryTables.xlsx
